# Supplementary material for: Evaluation of the hepatotoxicity of the novel GPR40 (FFAR1) agonist CPL207280 in the rat and monkey
Source: PLoS One. 2021 Sep 23;16(9):e0257477. doi: 10.1371/journal.pone.0257477 (PMC8459971; doi:10.1371/journal.pone.0257477)
Supplement: S1 File — (XLSX) [file pone.0257477.s001.xlsx]

## Sheet: Fig1
B
	Conc. [uM]	CPL207280			TAK-875
	0.39	106.619	103.109	90.6465	115.231	110.601	102.201
	0.78	122.329	97.5265	106.534	126.396	84.5936	104.264
	1.56	111.643	100.424	105.64	114.195	70.4594	90.0275
	3.125	98.6443	108.127	98.0055	98.8836	63.2509	108.391
	6.25	112.839	101.696	107.84	103.429	66.4311	98.0055
	12.5	111.085	116.891	107.772	86.6029	71.9435	83.6314
	25	104.466	115.053	98.9684	67.4641	47.9859	54.8143
	50	108.612	104.17	94.9794	61.1643	48.6926	45.8734
	100	89.5534	112.297	99.381	25.4386	23.9576	12.1733
C
		CPL207280			TAK-875
	0.39	107.57	116.846	101.529	111.196	114.589	114.067
	0.78	108.537	113.603	101.249	112.255	117.251	109.976
	1.56	106.686	113.669	106.362	103.954	115.572	113.373
	3.125	110.864	114.319	102.513	84.0885	112.75	105.257
	6.25	108.194	112.73	100.537	89.6999	108.937	98.6961
	12.5	98.276	112.075	102.893	81.1715	95.0808	95.2318
	25	107.078	106.605	99.5091	64.6869	79.0323	75.7236
	50	94.0964	95.5759	86.1766	34.1295	37.9731	39.7591
	100	80.606	81.3191	75.1172	4.1603	5.3003	6.6492

## Sheet: Fig2
A
	Time (minutes)	vehicle						CPL207280 0.3 uM			CPL207280 1 uM			CPL207280 10 uM			CPL207280 30 uM			CPL207280 100 uM
	1.58894	132.515	142.239	121.685	101.717	113.295	105.751	114.682	109.75	94.2452	120.28	92.5336	99.3952	145.126	110.878	114.184	126.748	117.383	146.097	91.3244	94.7414	88.1567
	8.18567	120.801	129.565	106.773	89.3951	100.546	95.0414	107.057	95.5414	85.7433	110.56	85.0347	88.8749	131.48	98.3606	103.265	114.222	103.716	130.391	85.085	87.27	80.962
	14.7873	116.224	125.169	103.146	85.6757	96.8765	90.9705	103.524	91.9569	83.608	106.291	82.5289	92.214	126.224	94.6985	101.907	111.07	100.872	126.007	82.5181	83.9938	79.2116
	21.4721	109.232	121.206	97.7855	81.3185	92.449	87.3819	97.2945	88.2036	80.3298	100.477	79.5566	82.3614	111.98	85.3982	88.3974	93.9808	87.8606	100.18	70.3807	72.896	60.8595
	28.0721	110.281	119.392	97.142	82.6439	92.5103	87.1676	98.6838	87.3802	80.3806	101.091	78.563	81.7948	110.938	84.8727	86.4542	93.9028	87.1647	97.8544	68.9172	70.3938	57.1433
	34.6705	110.765	119.311	98.2126	82.6804	92.1051	87.0586	97.2155	86.8514	80.249	100.011	78.8082	81.9508	110.191	84.6025	86.6099	92.7755	86.7994	98.474	67.4412	69.6068	55.4444
	41.3548	53.4728	56.6036	46.0235	41.6918	38.6767	39.4848	46.6744	43.9128	35.437	47.2411	41.158	37.0741	53.0343	43.3081	40.0605	47.1023	44.4378	48.0839	37.8597	39.5148	33.1927
	47.9665	51.4892	54.5398	44.9336	41.3973	38.3983	39.7809	44.0725	43.5554	35.8498	46.2402	40.9403	37.3629	52.304	44.0598	40.3019	46.5085	44.5297	49.242	37.9692	40.1535	34.8525
	54.5812	51.1757	54.7662	44.6544	41.4339	37.9874	38.4123	46.6208	43.7024	34.6812	47.0103	40.8472	36.7203	53.3375	43.9407	40.3833	47.3133	45.4103	49.1801	38.5804	40.5605	35.0114
	61.2916	188.444	215.095	169.69	135.71	154.862	144.367	163.716	142.011	130.123	170.96	125.782	138.858	205.106	144.168	145.662	166.246	150.833	168.619	98.1667	106.839	80.4832
	67.9128	152.683	170.471	139.076	111.051	124.617	119.691	133.91	115.698	106.485	139.39	102.287	110.384	156.881	114.329	108.157	122.701	115.579	125.99	74.25	83.2846	59.4526
	74.5347	136.654	151.426	125.155	100.504	112.21	109.406	119.939	103.069	96.5173	123.934	92.2309	99.0802	137.02	102.413	95.1094	107.636	100.89	113.574	67.4265	72.653	55.3928
	81.237	38.9055	38.4213	31.8055	29.485	24.5304	27.7462	32.5851	30.1447	23.079	32.2946	28.7137	24.9388	34.219	29.0754	23.1562	28.8875	28.364	26.0177	21.4256	23.4715	16.7937
	87.8557	37.5985	38.9865	31.0975	29.234	25.1542	27.3029	33.0163	30.8882	25.0641	33.5026	28.9914	25.1451	34.9321	30.8647	25.0176	29.9742	28.9375	27.898	22.124	23.9391	18.4829
	94.4766	35.3837	36.6517	29.6383	28.3884	24.704	26.9148	31.1841	30.7025	22.9921	32.3136	28.362	24.3256	34.0981	30.0678	24.0014	28.4154	28.8438	27.3724	21.349	24.26	17.3242
B
	Time (minutes)	vehicle						TAK-875 0,3 uM			TAK-875 1 uM			TAK-875-01 10 uM			TAK-875 30 uM			TAK-875 100 uM
	1.59327	105.189	102.742	84.7221	96.9569	126.895	124.163	88.0432	86.4635	128.84	107.736	96.9958	109.558	94.2515	100.65	138.433	108.5	84.5267	130.203	64.4382	82.0077	106.865
	8.20269	94.625	94.2895	75.4436	86.932	111.855	111.935	81.8614	78.0672	121.777	99.0103	86.6876	100.432	87.0236	92.0091	125.431	99.0092	75.7336	114.941	59.4026	75.5206	98.4801
	14.8126	90.2439	91.2745	71.2379	82.2515	106.983	107.507	77.9044	75.1537	119.813	94.5161	82.4431	97.5705	83.95	87.6613	121.583	95.0982	71.1705	110.114	56.4142	72.7732	95.6762
	21.5053	88.8424	89.5537	67.6906	76.9216	101.08	102.501	76.365	70.8403	113.232	89.6697	76.3016	88.6195	55.6439	58.5439	67.6653	44.3479	40.6865	56.9714	27.1538	38.4611	46.8435
	28.1168	89.096	89.5809	67.7407	77.0875	100.817	101.5	75.1167	70.8887	112.072	90.2931	77.2311	88.4066	60.1002	63.9945	74.5569	48.2885	44.3971	59.4521	28.2892	42.0759	48.4997
	34.7303	90.3727	89.979	67.9067	77.3145	100.593	101.43	75.8483	70.5688	112.229	90.0924	76.5383	88.4809	61.7495	64.8741	78.3087	51.417	44.9024	61.6547	29.1958	41.927	50.2903
	41.3889	35.5934	38.0851	34.9042	38.889	46.8681	101.164	31.948	35.9136	48.3815	36.7192	37.9826	42.6977	31.9062	38.9583	47.1178	35.0571	30.0346	44.4	23.1524	30.5203	37.8266
	48.0163	36.2845	36.9747	35.4833	39.1499	46.1784	99.4245	31.9487	35.9	48.2714	37.7812	38.9345	42.1317	32.7744	39.6031	46.7544	34.977	29.8825	43.4826	23.0584	29.7363	37.7457
	54.6415	36.2101	36.0991	34.7175	38.3064	45.8384	99.3053	30.851	34.7098	48.4928	37.3008	38.1733	41.3951	31.413	37.8037	46.5827	34.0555	28.5964	42.9816	21.7465	28.5119	36.6678
	61.3509	165.656	149.141	112.327	129.875	173.42	147.787	132.61	115.145	201.605	160.149	129.631	155.662	110.522	114.765	151.555	87.4982	78.4808	109.423	34.5196	60.8266	76.5251
	67.9903	132.092	121.549	91.1392	103.755	143.421	148.607	110.475	96.0813	160.325	126.434	105.41	123.754	83.0137	90.0023	112.922	63.742	58.5026	82.4539	27.5538	48.4624	59.2838
	74.6272	118.122	110.293	82.5113	92.9369	128.44	151.331	97.8003	87.1653	140.419	113.436	94.761	110.007	74.354	80.025	98.2664	57.3576	52.3034	71.8985	24.2305	43.4518	53.1179
	81.3426	20.5149	23.4206	24.5024	25.738	32.1818	32.3043	19.7512	24.98	31.3587	22.5231	25.2504	27.97	18.1399	24.3875	27.2188	18.5861	16.843	24.7516	12.5442	16.4346	20.4172
	87.9784	22.0389	23.8857	23.8096	25.9618	31.9567	33.0492	19.4409	24.892	32.8799	22.95	25.7262	28.4689	18.522	25.1447	29.3634	18.9167	17.471	25.9132	11.705	16.591	20.9037
	94.6147	21.9694	23.5	23.5522	25.1719	30.55	31.5232	18.8723	24.2519	32.951	23.0102	25.545	27.5874	18.0489	25.2279	28.3445	18.7105	17.041	25.0766	11.3238	16.5287	20.4454
C	OCR
	conc [uM]	CPL207280			TAK-875
	0.3	0.955481	0.902324	1.06841	1.03437	0.853039	1.16608
	1	0.96953	0.868272	1.04321	0.941114	0.895487	1.17449
	10	1.0176	0.893143	1.14261	0.773404	0.746639	0.966254
	30	1.01428	0.958641	1.1505	0.70026	0.753868	0.763249
	100	1.00477	0.936926	1.04005	0.702248	0.736052	0.708648
D	ECAR
	conc [uM]	CPL207280			TAK-875
	0.3	0.99782	0.974319	0.874334	0.956602	0.884213	0.946932
	1	0.96128	0.969746	0.95498	0.999348	0.884423	0.956776
	10	1.01415	1.05348	0.996182	1.37735	1.2247	1.17393
	30	0.994986	1.07868	1.00449	1.73398	1.47908	1.57631
	100	1.10985	1.11295	1.17917	2.0614	2.01595	2.32849

## Sheet: Fig3
B
		human % of parentat60 min	monkey % of parent at 60 min	rat % of parent at 120 min
	Parent	8.49	7.25	57.6
	Oxidation (M1)	14	18.6	7.23
	Oxidation (M2)	5.05	8.17	2.59
	Oxidation (M3)	27.2	11.6	5.89
	Oxidation + Desaturation (M5)	32.4	17.6	4.02
	Oxidation + Desaturation (M6)	1.06	ND	1.5
	Oxidation (M7)	2.22	ND	ND
	Oxidation (M8)	2.73	2.14	ND
	Oxidation + Desaturation (M9)	1.01	ND	ND
	Glucuronidation (M15)	1.44	15.8	2.88
	Oxidation + Glucuronidation (M17)	3.5	ND	1.08
	Oxidation + Desaturation + Glucuronidation (M22)	1.01	1.47	ND
	ND- not detected

## Sheet: Fig4
		MRP2
		Accumulation (counts per minute; CPM)
CPL207280	conc (µM)	with ATP		with AMP
	300	3852	4100	129	125		Total count CPM
	100	3680	3660	195	185		8511	9917	in 10 µl
	30	3191	3541	203	192
	10	3353	3206	218	206
	3	3200	3253	225	205
	1	2976	3333	160	140
	0.1	2936	2989	198	164
	Vehicle (DMSO)	2983	2955	130	149
	Benzbromarone (200 µM)	183	176	198	209
	Benzbromarone vehicle (DMSO)	3928	4448	267	232
TAK-875	50	1700	1670	220	191		Total count CPM
	16.6667	2989	3430	211	200		8511	9917	in 10 µl
	5.55556	3378	3378	238	236
	1.85185	3453	3453	228	242
	0.617284	3453	3166	249	186
	0.205761	3318	3579	218	217
	0.0685871	3160	3355	234	221
	Vehicle (DMSO)	3031	3409	248	227
	Benzbromarone (200 µM)	183	176	198	209
	Benzbromarone vehicle (DMSO)	3928	4448	267	232
		MRP3
		Accumulation (counts per minute; CPM)
CPL207280	conc (µM)	with ATP		with AMP
	300	6861	6621	206	163		Total count CPM
	100	5885	4953	250	247		6530	7802	in 10 µl
	30	5849	5611	231	249
	10	3924	3961	274	219
	3	4175	4726	249	236
	1	4818	3968	221	228
	0.1	3273	4152	240	237
	Vehicle (DMSO)	3976	4448	241	223
	MK571 (150 µM)	299	302	193	200
	MK571 vehicle (DMSO)	4435	4866	275	282
TAK-875	50	1204	1302	232	210		Total count CPM
	16.6667	2701	2568	238	245		5890	6691	in 10 µl
	5.55556	2914	3309	258	238
	1.85185	2779	3405	211	192
	0.617284	3398	3538	197	169
	0.205761	3233	3776	149	132
	0.0685871	3266	3317	151	146
	Vehicle (DMSO)	3321	3375	152	160
	MK571 (150 µM)	151	183	153	106
	MK571 vehicle (DMSO)	3321	3375	152	160
		MRP4
		Accumulation (counts per minute; CPM)
CPL207280	conc (µM)	with ATP		with AMP
	300	2078	2196	1018	920		Total count CPM
	100	3600	3817	1090	1013		19787	19288	in 10 µl
	30	4460	4110	1054	1003
	10	4884	5225	1132	1046
	3	5157	5321	1157	1113
	1	5159	5701	1207	1074
	0.1	5335	5537	1154	1110
	Vehicle (DMSO)	5432	5504	1155	1084
	MK571 (150 µM)	1356	1304	1227	1197
	MK571 vehicle (DMSO)	6432	6522	1587	1314
TAK-875	50	1338	1487	1007	1016		Total count CPM
	16.6667	1970	2307	1183	1161		19787	19288	in 10 µl
	5.55556	3924	3642	1236	1363
	1.85185	4751	4769	1301	1237
	0.617284	5330	5164	1249	1265
	0.205761	5360	5232	1193	1241
	0.0685871	5265	5304	1270	1266
	Vehicle (DMSO)	5636	5469	1277	1100
	MK571 (150 µM)	1356	1304	1227	1197
	MK571 vehicle (DMSO)	6432	6522	1587	1314
		OAT1
		Accumulation (counts per minute; CPM)
CPL207280	conc (µM)	HEK293FT-OAT1		HEK293FT-MOCK
	300	1655	1827	36	54		Total count CPM
	100	2841	2828	35	46		53757	53781
	30	3509	3520	36	51
	10	3588	3708	42	153
	3	3567	3805	43	43
	1	3796	3875	48	53
	0.1	3966	4397	50	53
	Vehicle (DMSO)	3869	3999	42	43
	Benzbromarone (300 µM)	76	82	48	31
	Benzbromarone vehicle (DMSO)	4144	4427	52	41
TAK-875	100	496	493	33	31		Total count CPM
	30	1739	1807	36	39		53757	53781
	10	3074	3122	34	39
	3	3226	3417	36	37
	1	3568	3527	32	37
	0.3	3654	3608	36	29
	0.1	3883	3843	34	47
	Vehicle (DMSO)	3802	4023	45	45
	Benzbromarone (300 µM)	74	83	32	38
	Benzbromarone vehicle (DMSO)	3706	4332	37	44
		OAT2v1
		Accumulation (counts per minute; CPM)
CPL207280	conc (µM)	HEK293FT-OAT2v1		HEK293FT-MOCK
	300	2566	2951	35	25		Total count CPM
	100	3763	3594	28	36		48525	48325
	30	3998	4091	32	37
	10	4079	4225	27	18
	3	4371	4417	30	23
	1	4766	4500	35	32
	0.1	4632	4226	34	30
	Vehicle (DMSO)	4473	4386	28	32
	Indomethacin (300 µM)	503	467	27	31
	Indomethacin vehicle (DMSO)	5039	5067	31	34
TAK-875	100	1943	1847	24	30		Total count CPM
	30	3019	2844	47	27		48525	48325
	10	3715	3589	25	18
	3	4050	3892	34	20
	1	4344	4183	33	33
	0.3	4740	4495	30	30
	0.1	4606	4412	37	25
	Vehicle (DMSO)	4729	4576	37	29
	Indomethacin (300 µM)	353	367	60	27
	Indomethacin vehicle (DMSO)	5036	4719	71	35
		OATP1A2
		Accumulation (counts per minute; CPM)
CPL207280	conc (µM)	HEK293FT-OATP1A2		HEK293FT-MOCK
	300	2696	2783	144	136		Total count CPM
	100	5379	5182	179	165		74134	74784
	30	6805	7468	160	178
	10	8813	8062	199	184
	3	9105	8526	170	189
	1	9582	8309	175	167
	0.1	9941	9363	191	198
	Vehicle (DMSO)	10333	9244	221	213
	Sulfobromophthalein (500 µM)	880	817	79	79
	Sulfobromophthalein vehicle (Water)	9419	9819	197	202
TAK-875	100	2008	2199	205	204		Total count CPM
	30	4731	4729	149	181		74134	74784
	10	5408	5698	165	156
	3	6621	5348	170	194
	1	7776	7509	191	201
	0.3	8846	9642	182	209
	0.1	10423	10027	142	152
	Vehicle (DMSO)	10371	10218	166	192
	Sulfobromophthalein (SBP) (500 µM)	881	862	76	86
	Sulfobromophthalein vehicle (Water)	10654	9857	194	190
		OATP1B1
		Accumulation (counts per minute; CPM)
CPL207280	conc (µM)	HEK293FT-OATP1B1		HEK293FT-MOCK
	300	132	185	60	48		Total count CPM
	100	398	408	55	45		67845	68715
	30	1027	1144	54	47
	10	1912	2226	54	50
	3	2591	2513	46	49
	1	2847	3100	49	57
	0.1	2950	3213	52	63
	Vehicle (DMSO)	3115	3169	61	58
	Rifampicin (50 µM)	99	104	46	44
	Rifampicin vehicle (DMSO)	2996	3097	55	50
TAK-875	100	109	132	42	56		Total count CPM
	30	165	202	50	45		67845	68715
	10	270	464	49	50
	3	718	1040	48	47
	1	1461	1593	50	51
	0.3	2096	2314	51	51
	0.1	2673	3191	43	51
	Vehicle (DMSO)	2948	3197	45	47
	Rifampicin (50 µM)	87	115	39	51
	Rifampicin vehicle (DMSO)	3004	3150	76	50
		OATP1B3
		Accumulation (counts per minute; CPM)
CPL207280	conc (µM)	HEK293FT-OATP1B3		HEK293FT-MOCK
	300	67	77	24	23		Total count CPM
	100	258	303	25	21		26014	26765
	30	502	522	23	23
	10	720	651	27	28
	3	752	740	23	25
	1	829	783	25	22
	0.1	887	854	25	32
	Vehicle (DMSO)	888	946	28	28
	Rifampicin (50 µM)	39	45	25	24
	Rifampicin vehicle (DMSO)	912	917	26	36
TAK-875	100	38	43	23	23		Total count CPM
	30	93	90	20	23		26014	26765
	10	260	305	22	24
	3	494	523	25	25
	1	679	708	22	24
	0.3	821	896	23	26
	0.1	911	949	24	26
	Vehicle (DMSO)	882	1027	21	27
	Rifampicin (50 µM)	35	43	20	25
	Rifampicin vehicle (DMSO)	952	970	21	24
		NTCP
		Accumulation (counts per minute; CPM)
CPL207280	conc (µM)	HEK293-NTCP		HEK293FT-MOCK
	300	771	846	29	23		Total count CPM
	100	1462	1666	25	27		41200	39959
	30	2611	3022	21	21
	10	3614	3535	24	36
	3	4021	4291	19	23
	1	4654	4992	29	25
	0.1	4707	4966	25	25
	Vehicle (DMSO)	5087	4739	20	21
	TCDC (300 µM)	257	289	24	25
	TCDC vehicle (DMSO)	4597	4939	28	29
TAK-875	100	1608	1569	25	33		Total count CPM
	30	2661	2656	25	30		41200	39959
	10	3509	4053	28	26
	3	4304	4641	25	22
	1	4452	4849	23	31
	0.3	4754	4976	28	36
	0.1	4946	5522	31	28
	Vehicle (DMSO)	5458	5704	29	28
	TCDC (300 µM)	184	282	21	27
	TCDC vehicle (DMSO)	5147	5551	29	31
		BSEP								Total count CPM
		Accumulation (counts per minute; CPM)								10227	7322	11556
CPL207280	conc (µM)	HEK293-BSEP			HEK293-MOCK
	100	10784	11964	11554	273	273	371
	33.33	14312	13194	13689	426	364	386
	11.11	14585	13490	14701	382	355	370
	3.70	14804	15510	14684	350	288	349
	1.23	14288	14991	14336	402	297	306
	0.41	13312	13786	14638	373	338	317
	0.14	14038	14512	15216	394	298	327
	Vehicle (DMSO)	15379	14741	14562	349	317	306
	Cyclosporin A (10 μM)	1033	983	1032	345	379	338
	Cyclosporin A vehicle (DMSO)	14483	15373	15158	345	379	338
TAK-875	100	6186	6483	6458	375	361	372			Total count CPM
	33.33	10294	11069	10674	418	356	425			8034	9555	9654
	11.11	11930	12790	12439	450	398	437
	3.70	11540	12190	12485	406	443	391
	1.23	11757	12666	12491	465	378	379
	0.41	11727	12245	11981	463	375	363
	0.14	11654	12114	12275	426	407	384
	Vehicle (DMSO)	11378	11740	12186	419	380	373
	Cyclosporin A (10 μM)	792	845	940	342	346	315
	Cyclosporin A vehicle (DMSO)	10165	10227	10867	447	324	350

## Sheet: Fig5
RAT
	Time [h]	plasma conc TAK-875 3 mg/kg p.o.						plasma conc CPL207280 3 mg/kg p.o.							Time [h]	plasma conc TAK-875 3 mg/kg i.v.					plasma conc CPL207280 3 mg/kg i.v.
	0.25	357	421	108	408	609		2911	2188.6	1272.5	961.6	865.9			0.08	14090	15902	15227	5072		19196.7	18185.2	14086.9	17991
	0.5	1217	1176	692	854	1110		2942.9	2148.4	1251.2	962.3	1047.3			0.25	11610	12145	12743	4305		17134.6	17684.9	14161.8	15999.4
	1	1887	1699	1467	1460	1557		2895.7	1904.8	1116.7	1016.5	1560.5			0.5	14558	12270	9258	3810		16263.2	13324.4	11131.5	13374.4
	2	1949	1890	1694	1808	1814		3463.8	1438.7	850.9	932.5	1176.4			1	8089	7692	11373	4600		10852.6	9899.4	7427.8	10049.5
	4	1573	1443	1502	1610	1643		4024.4	840.4	878.1	1000.4	1366.6			2	7057	5223	7517	9423		3717.8	3412.2	2931.7	2551.4
	8	681	636	614	960	463		1993.4	909.2	569.6	2137.2	517.2			4	4347	3618	4301	3765		1565.6	1459.2	957.7	1370.6
	12							204.4	474.2	324.7	347.6	456.6			7	1974	2103	1928	4512		919.9	275.5	163.6	442.9
	24	0	0	0	0	0		7	230.9	48.1	66.5	10.8			12	973	1056	769	1435		109.4	40.7	9.1	38.7
MONKEY
	Time [h]	plasma conc TAK-875 1,5 mg/kg p.o.				plasma conc CPL207280 1,5 mg/kg p.o.									Time [h]	plasma conc TAK-875 0,5 mg/kg i.v.				plasma conc CPL207280 0,5 mg/kg i.v.
	0	0	0	0		0	0	0							0.083	702.5	478	1025		3258.4	3167.7	2945.7
	0.25	373	129.2	434.3		1081.9	731.4	265.5							0.25	407.5	331	492		1651.4	1459.7	1222
	0.5	328.1	427.8	1337.3		806.5	1491	408.8							0.5	260	200.5	253.5		703.6	643.5	572.2
	1	1279.2	564.1	1702.6		2248.5	1309.1	1299.9							1	110	50.1	88.9		197.6	149.8	119.5
	2	740.6	104.1	559.1		1251.6	605.2	1177.7							2	29.2	17.4	49		95.2	24.4	69.6
	4	51.5	4.9	57.7		75.2	203.9	54.2							4	20.8	12.2	17.5		49.5	52.7	23.2
	8	17.8	2.7	27.7		31	109.7	13.2							6	27.4	16.9	33.2		17.1	41	11.9
	12	12.5	0.5	14.6		13.7	53.4	8.1							8	20.3	16.1	13.8		10.2	17.5	13.5
	24	1.4	0	1.1		1.6	5.3	0							12	12.9	14.5	15.1		6.2	10.5	4
															24	4.5	3.6	3.4		1.1	1.6	0

## Sheet: Fig6
MOUSE
	Time [h]	serum conc TAK-875 3 mg/kg p.o.				serum conc CPL207280 3 mg/kg p.o.
	0.25	580.4	1022.4	718.4	3925.7	4055.3	14987.3	7874.1	5980.5
	0.5	993.3	360.8	908.6	651.9	6337	10977.8	8698.6	7860.2
	1	1072.6	672.7	566	819	14190.2	17872.7	14644.7	11914.7
	2	668.3	686.8	364.4	228.9	4293.9	8727	12877.2	5407.3
	4	172.5	0	274.7	151.3	1048.2	2271.3	3572	4146.1
	7	0	11.2	32.3	10	456.3	1659.3	757.1	1712.9
	12	12	0	0	18.6	198.5	247.1	27.4	10.5
	24	0	0	0	0	14.5	37.9	532.6	298
	Time [h]	liver conc TAK-875 3 mg/kg p.o.				liver conc 207-280Ca 3 mg/kg p.o.
	0.25	10200	13236	8952	12140	4852	6134	3110.8	2508.8
	0.5	12066	9386	11708	12618	3900.4	4446	4704	N/A
	1	10596	9326	7020	7420	4314	5842	4540.6	N/A
	2	6580	5322	5300	4227.4	1726	2476.6	4420	2008.6
	4	3742.6	2509.2	2176.6	3530.4	584.6	888.8	1569.4	1610.4
	7	1827.82	413.84	1236.2	1172.8	367.44	864.4	432.66	1054
	12	594.8	321.278	55.624	442.92	209.52	197.48	0	0
	24	449.28	67.18	37.77	209.86	0	37.316	363.7	237.38

## Sheet: Fig7
RAT		exposure - AUC [ng/ml*h]
	dose mg/kg	Day 1						Day 14						Day 56
	8.7	80170	75690	63640	69090	56020	132400
	50	318800	352300	449600	619800	562400	530600							280900	320800	322100	798500	526900	668400
	150	978300	896900	935200	1354000	1309000	1740000							691100	703900	730800	1333000	1171000	1209000
	200	1243000	1896000	1692000	1420000	1892000	1506000
	300	1652000	2827000	2104000	2536000	2335000	2647000	908500	1276000	970700	2276000	2092000	2107000
	500	2162000	2403000	1626000	2662000	3000000	2511000							1196000	1977000	1139000	2924000	3164000	3416000
	600	1706000	2985000	2707000	3260000	3656000	3225000	745700	1324000	1387000	3392000	2931000	3160000
	1200	2750000	3303000	3962000	4191000	4103000	3776000	2341000	3056000	2591000	3359000	3967000	4237000
		Cmax [ng/ml]
	dose mg/kg	Day 1						Day 14						Day 56
	8.7	23152.4	9896	9312.8	9529	11336.4	19680.3
	50	35530	76120	58870	107670	87090	84020							46780	49260	80010	125360	142040	135290
	150	134280	102690	148160	143230	110530	135490							124710	106130	122180	153350	119770	119050
	200	197805	183679	165539	190632	189701	159390
	300	185480	155920	86300	140480	125720	171930	142880	172770	122240	186030	273040	253110
	500	193880	186500	214580	214970	209650	269750							209740	259340	175770	262160	356270	280270
	600	201140	255300	243580	269520	303250	301480	129320	175040	219120	298550	269500	284010
	1200	231720	308400	256900	331360	299150	263090	303080	293110	221920	283080	327530	321850
MONKEY		exposure - AUC [ng/ml*h]
	dose mg/kg	Day 1												Day 14												Day 56
	6	18158	31225	16287
	50	100461	109347	254256	110743	146423	105958	142730	220718	85565	262448	140708	87498	101909	132812	431268	124571													150303	89075	182055	206125	124755	213673	113523	83328
	100	333757	385402	219918	309180									551535	540113	349314	371770
	150					583353	708010	517538	598748	687155	716453	299365	303408																	476098	561835	462750	833928	555340	670743	435418	360168
	200	793530	842687	783604	691713									919464	610926	654718	646623
	250	1366178	895140	850363	1425683	1258010	575980	469060	783000	1583820	721808	793135	1183000													1170110	1015218	686383	1887035	975730	1235128	1213253	997608	1100488	1004075	831145	1255683
	Cmax [ng/ml]
	dose mg/kg	Day 1												Day 14												Day 56
	6	199	355	246
	50	38519	54243.2	70119.8	73082.4	32050	24910	60710	72520	61290	50240	33720	13510	59781.5	77365.6	85376	71801.7													32050	24910	60710	72520	61290	50240	33720	13510
	100	47730.4	196843	120978	122802									59713.7	97773.3	114927	30391
	150					148230	203640	215410	167940	174840	194310	41310	61810																	206990	230130	188650	99770	256140	172690	25090	47760
	200	257720	146587	153261	191742									263213	90478.5	181854	224986
	250	347630	164750	138430	155230	166290	206880	144650	397510	281730	207820	210980	101990													347630	164750	138430	155230	166290	206880	144650	397510	281730	207820	210980	101990

## Sheet: Fig8
A						B						C						D
	vehicle	300 mg/kg	600 mg/kg	1200 mg/kg			vehicle	300 mg/kg	600 mg/kg	1200 mg/kg			vehicle	300 mg/kg	600 mg/kg	1200 mg/kg			vehicle	300 mg/kg	600 mg/kg	1200 mg/kg
males	34	48	45	71			110	112	82	180			85	87	78	84			2.93388	3.25267	3.92003	4.27211
	36	30	54	63			116	93	155	189			82	79	109	97			2.96638	3.29794	3.6833	4.32835
	52	33	43	60			130	143	85	173			91	97	96	98			3.26342	3.4611	3.64193	4.13513
	29	57	51	61			106	166	105	185			76	102	107	109			2.75376	3.78535	3.57043	3.91205
	25	37	47	56			109	93	185	183			74	114	89	68			2.80212	3.44304	3.59228	4.20232
females	28	32	30	67			54	110	70	71			93	71	79	92			2.66332	3.12652	3.54356	3.54356
	45	31	45	42			61	88	67	63			128	87	97	67			2.43461	2.80758	3.27717	3.27717
	27	35	37	60			56	50	48	88			99	80	88	103			2.88384	3.29453	3.52994	3.52994
	35	34	33	60			61	66	65	93			82	93	92	106			2.78738	3.28351	3.16589	3.16589
	31	27	34	animal death			60	36	59	animal death			96	64	92	animal death			2.44581	3.23916	3.2343	3.2343
E						F						G						H	day 56		day 84 (wash -out)
	vehicle	50 mg/kg	150 mg/kg	500 mg/kg			vehicle	50 mg/kg	150 mg/kg	500 mg/kg			vehicle	50 mg/kg	150 mg/kg	500 mg/kg			vehicle	500 mg/kg	vehicle	500 mg/kg
males	40	31	22	51			48	51	53	69			151	89	94	178		males	4.7	13.5
	30	25	31	28			66	52	58	72			119	72	72	104			27.8	16.2
	43	22	35	34			56	46	76	78			165	83	106	135			2.9	12.7
	29	28	32	28			40	66	62	54			113	105	107	100			27	41.4
	32	20	34	32			74	54	51	76			90	79	88	106			3.4	12.5
	31	21	22	26			41	30	68	48			93	64	75	87			20.2	22.8
	31	22	27	24			51	44	72	82			123	97	88	91			3.7	18.6
	53	20	40	41			52	47	65	92			114	63	102	108			7.6	22.9
	32	25	26	28			47	50	50	71			99	89	96	87			37.1	22
	33	26	35	28			77	45	60	76			106	78	101	95			71.2	54.3
females	18	18	20	33			28	26	26	57			106	107	83	102			6.1	20.8
	23	33	28	19			27	31	34	19			122	90	98	92			42.7	46
	41	78	26	39			31	29	20	38			246	82	93	161			4	39.1
	22	19	29	33			37	22	25	23			88	110	93	102			10.1	10
	20	18	25	39			26	38	25	28			93	91	109	137			7.4	32.9
	25	21	17	22			22	39	28	43			122	104	84	87					12.8	3.6
	17	31	18	37			31	42	39	19			79	121	75	159					quantity not sufficient	3.9
	23	21	21	28			47	29	29	38			123	97	76	100					6.5	26.9
	20	28	quantity not sufficient	29			34	32	quantity not sufficient	55			108	102	quantity not sufficient	125					6.5	6.8
	42	17	27	28			36	32	37	41			210	96	89	92					7.4	8.5
																		females	6.5	30.2
																			15.7	10.8
																			46.9	13.3
																			13.7	68.6
																			27.2	48.3
																			22.9	15
																			4.3	44.7
																			16.3	53.8
																			25.6	4.2
																			5.8	66.9
																			16.3	14.4
																			14	35.2
																			30.8	41.9
																			5.6	40.9
																			16.3	20.7
I						J						K	day 56		day 84 (wash -out)						34	7.4
	vehicle	50 mg/kg	150 mg/kg	500 mg/kg			vehicle	50 mg/kg	150 mg/kg	500 mg/kg			vehicle	500 mg/kg	vehicle	500 mg/kg					17.9	6.1
males	2.3	1.7	3.2	1.7		males	2.53903	2.74758	3.00238	3.31139		males	2.53903	3.31139							39.8	46.2
	2.4	1.7	2.3	2.7			2.43389	2.42526	2.77997	2.8627			2.43389	2.8627							58.3	110.7
	1.7	2	2.5	1.7			2.44778	2.75957	2.64737	3.42111			2.44778	3.42111							18.3	17.9
	1.7	4.2	1.7	2.3			2.47733	2.79937	2.52819	3.34566			2.47733	3.34566
	1.7	1.7	2.3	1.9			2.30977	2.53072	2.80191	3.13597			2.30977	3.13597
	1.7	2	2.8	1.7			2.37394	2.46778	2.73466	2.91546			2.37394	2.91546
	1.7	3	2.9	1.7			2.452	2.26654	2.53025	3.07082			2.452	3.07082
	1.7	1.7	1.7	1.7			2.36185	2.68865	2.7339	3.39946			2.36185	3.39946
	2.2	2.3	quantity not sufficient	1.7			2.42082	2.59961	2.59114	2.94715			2.42082	2.94715
	2.2	1.8	2.3	2.3			2.45608	2.56791	3.0152	3.13508			2.45608	3.13508
females	1.7	1.7	1.7	1.7			2.28129	2.76043	2.92923	3.04661			2.28129	3.04661
	1.7	1.9	1.7	1.7			2.33406	2.73266	2.58334	3.17361			2.33406	3.17361
	1.7	2.4	1.7	1.7			2.50733	2.43672	2.62182	3.5992			2.50733	3.5992
	1.7	1.7	1.7	1.7			2.50621	2.60743	2.74324	3.54901			2.50621	3.54901
	1.7	1.7	1.7	1.7			2.53821	2.85334	2.69881	3.38242			2.53821	3.38242
	1.7	1.7	1.7	1.7		females	2.608	2.44271	2.76112	3.23206					2.21837	2.62108
	1.7	2.1	1.7	1.7			2.75795	3.21537	2.78598	3.84373					2.34668	2.41297
	1.8	2	1.7	1.7			2.28343	2.45776	2.84	3.2082					2.41795	2.42321
	2.2	1.7	1.7	1.7			2.61533	2.97083	3.42343	2.97383					2.10223	2.59481
	1.7	1.7	1.7	1.7			2.52123	2.68698	3.19273	3.91678					2.52025	2.68954
							2.65759	2.5994	2.83143	3.67		females	2.608	3.23206
							2.4205	2.71988	2.81461	3.34299			2.75795	3.84373
							2.47799	2.33078	3.00096	3.5872			2.28343	3.2082
							2.65766	2.34785	2.62481	3.2478			2.61533	2.97383
							2.52074	3.42749	3.29418	3.59582			2.52123	3.91678
							2.66983	2.75223	2.78344	3.35807			2.65759	3.67
							2.70368	2.53887	2.94095	3.31995			2.4205	3.34299
							2.83665	2.90175	2.78807	3.44935			2.47799	3.5872
							2.56357	2.47792	3.049	3.4455			2.65766	3.2478
							2.72782	2.64921	2.7303	3.96589			2.52074	3.59582
													2.66983	3.35807
													2.70368	3.31995
													2.83665	3.44935
													2.56357	3.4455
													2.72782	3.96589
															2.35163	2.89064
															2.50967	3.21165
															2.92702	2.52121
															2.60271	2.53193
															2.46719	3.24708

## Sheet: Fig9
A	0 mg/kg	50 mg/kg	100 mg/kg	200 mg/kg		B	0 mg/kg	50 mg/kg	100 mg/kg	200 mg/kg		C	0 mg/kg	50 mg/kg	100 mg/kg	200 mg/kg		D	0 mg/kg	50 mg/kg	100 mg/kg	200 mg/kg
male	44	78	85	48		male	492	447	330	411		male	66	81	124	67		male	2.06482	2.35778	2.36833	2.33828
	37	53	70	48			289	513	554	264			87	72	58	103			1.89059	1.9501	2.19621	2.02072
female	36	43	41	56		female	488	527	296	542		female	80	69	74	63		female	2.7399	2.31129	2.32164	2.404
	48	41	31	60			238	365	276	346			70	44	29	51			2.12138	1.9831	2.44104	2.26974
	predose (day -7)				day 56						predose (day -7)				day 56						predose (day -7)				day 56							predose (day -7)				day 56
E	0 mg/kg	50 mg/kg	150 mg/kg	250 mg/kg	0 mg/kg	50 mg/kg	150 mg/kg	250 mg/kg		F	0 mg/kg	50 mg/kg	150 mg/kg	250 mg/kg	0 mg/kg	50 mg/kg	150 mg/kg	250 mg/kg		G	0 mg/kg	50 mg/kg	150 mg/kg	250 mg/kg	0 mg/kg	50 mg/kg	150 mg/kg	250 mg/kg			H	0 mg/kg	50 mg/kg	150 mg/kg	250 mg/kg	0 mg/kg	50 mg/kg	150 mg/kg	250 mg/kg
male	27	42	34	46	48	108	45	56		male	304	345	644	615	252	338	498	481		male	63	67	46	61	82	193	60	98			male	0.5	11.2	1.3	4.3	0.5	0.5	2.2	1.4
	63	37	83	52	54	39	78	65			410	539	425	386	310	485	430	231			93	64	152	84	74	55	101	77				19.5	0.5	7.4	0.5	5.1	1.2	18.1	7.2
	35	37	27	73	46	59	40	82			526	348	329	514	471	354	269	437			58	49	73	60	59	91	75	59				2.5	1.1	0.5	19.2	5.4	1.5	18.2	3.9
	41	64	50	42	50	62	62	49			704	281	506	594	483	256	464	433			47	89	51	51	56	58	69	86				2.9	3.1	2.5	0.5	2.3	1	2.2	0.5
	26			27	58			53			615			489	707			584			37			51	76			56				1.3			0.5	1.8			1.4
	39			43	91			83			342			409	374			350			87			79	176			158			female	0.5	3.2	0.5	0.5	7.3	2.2	0.5	2.5
female	28	34	11	24	65	66	14	46		female	361	311	461	233	371	321	469	235		female	38	42	49	34	91	129	61	59				0.5	2.9	6.7	1	1.7	4.7	2.4	3.1
	40	35	44	40	57	41	46	70			345	295	476	316	309	306	339	268			58	103	99	69	86	54	67	133				0.5	2.7	0.5	3.2	0.5	2.1	1.3	1.8
	26	35	45	37	30	43	59	43			559	235	273	352	458	206	233	317			35	42	124	37	102	52	88	37				0.5	0.5	5	5.2	1.8	2	1.3	1.2
	56	34	90	36	57	47	51	61			310	273	302	230	349	274	243	205			77	50	273	51	66	68	54	238				15.2			2.2	3.7			0.5
	35			30	54			58			611			336	859			353			45			70	86			82				1.2			1.2	3.2			2.7
	33			33	44			57			448			185	493			170			61			43	55			66
	predose (day -7)				day 56													day 56		day 84 (wash-out)
I	0 mg/kg	50 mg/kg	150 mg/kg	250 mg/kg	0 mg/kg	50 mg/kg	150 mg/kg	250 mg/kg		J	0 mg/kg	50 mg/kg	150mg/kg	250 mg/kg			K	0 mg/kg	250 mg/kg	0 mg/kg	250 mg/kg
male	6.3	1.7	2.2	4.2	3.3	1.7	1.8	4		male	2.44555	2.41623	2.0175	2.41832			male	2.44555	2.41832	2.145	2.7571
	2.5	2.7	3.4	4.1	1.7	2.2	1.7	2.3			2.73965	2.1661	2.36456	2.51504				2.73965	2.51504	2.29068	2.2325
	6.2	1.7	4.7	8	2.5	1.9	1.7	2.5			2.33574	2.23687	2.78818	2.46276				2.33574	2.46276
	4.5	3.8	4.1	3.4	2	2.1	2.1	2.2			2.16904	2.04291	2.44165	2.67362				2.16904	2.67362
	2.7			2	3.7			2.2		female	2.07525	2.03454	2.5737	2.8918			female	2.07525	2.8918	2.51396	2.29292
	3.9			3.1	2.8			3.3			2.64905	2.8748	2.3072	2.382				2.64905	2.382	2.20976	2.36356
female	1.7	1.8	2.3	3.9	2	3.2	3.1	2			2.5166	2.89048	2.26243	2.68712				2.5166	2.68712
	5	3.9	3.3	3.3	5.6	2	2.3	4.1			2.17392	2.91081	3.13257	3.27009				2.17392	3.27009
	1.8	5.9	2.8	2.2	1.7	3.8	1.7	1.7
	7.4	3.7	3.7	2.9	3.4	2.5	1.8	3.8
	2.5			2.7	4.1			2.1
	3.2			2.1	1.7			2

## Sheet: Fig10
A
	Time [day]	vehicle (0.9% saline)								CPL207280 15 mg/kg								CPL207280 45 mg/kg								ZL rats vehicle (0.9% saline)
	-8	71	73	67	65.5	62	62	67.5	80	64	64.5	74	54	69	81.5	66.5	72.5	70	73.5	63.5	63	61.5	80	56.5	65	71	52.5	78	67	74.5	67.5	85	63.5
	-1	75.5	70	72	68.5	56.5	74.5	82	86	58	58	67.5	75	68.5	68.5	72.5	82.5	86.5	67.5	67.5	61.5	82	92.5	71	75.5	67	57.5	65	69.5	76.5	86.5	81.5	55.5
	15	77.5	73	76	94.5	69.5	98	90	85	73	87.5	84.5	70.5	74	104.5	81.5	85.5	78	92.5	84	82	79.5	81	89	88	68	63	67	70.5	78	68	78.5	70.5
	29	51.5	51	81	62	59	79	70	88.5	60	72	68.5	73	62.5	97	75.5	70.5	65	74.5	50	64	74.5	77.5	62	73.5	55	44.5	46	56.5	51.5	51	56.5	56
	42	59	61	56.5	53	67	71.5	81.5	70	91.5	78	53.5	67.5	60.5	100	58.5	48.5	59	70	48	53.5	68	61.5	76	77.5	51.5	48	52	74.5	48	42	48.5	41.5
B
	Time [day]	vehicle (0.9% saline)								CPL207280 2.2 mg/kg								CPL207280 22 mg/kg								ZL rats vehicle (0.9% saline)
	-8	119	112	185	140	132	134	149	211	126	127	176	122	125	164	149	145	111	162	117	127	110	137	116	154	171	171	184	196	213	172	147	167
	-1	156	94	146	125	98	118	111	96	84	99	120	115	109	137	106	97	114	124	116	101	109	155	109	140	122	119	142	121	149	166	177	185
	15	91	123	103	91	174	130	157	118	92	116	108	89	118	124	174	120	83	147	89	84	103	126	110	126	74	122	99	109	163	148	141	114
	29	83	70	219	66	73	222	64	83	78	86	87	96	68	101	84	84	78	215	62	98	71	81	70	79	126	71	91	97	104	96	87	88
	42	104	115	106	94	72	92	117	83	176	91	88	100	61	71	47	101	82	92	74	100	46	62	97	98	106	79	99	142	84	69	69	86

[truncated: 4 more sheets: Tab 1, Tab 2, Tab 3, Tab 4]
